# Supplementary material for: Qki regulates myelinogenesis through Srebp2-dependent cholesterol biosynthesis
Source: eLife. 2021 May 4;10:e60467. doi: 10.7554/eLife.60467 (PMC8139834; doi:10.7554/eLife.60467)
Supplement: Figure 3—source data 1. [file elife-60467-fig3-data1.xlsx]

## Sheet: Sheet1
Figure 3-source data 1
Exact P-values for statistical analysis
Figure 3		P-value
Panel B	MBP-PLP colocalization rate	1.13898e-06
Panel C	MBP-MAG colocalization rate	5.02118e-07
Panel D	% Area fluoromyelin+	8.72612e-07
Panel E	Relative fluoromyelin/PLP	1.48214e-06
