# Supplementary material for: Qki regulates myelinogenesis through Srebp2-dependent cholesterol biosynthesis
Source: eLife. 2021 May 4;10:e60467. doi: 10.7554/eLife.60467 (PMC8139834; doi:10.7554/eLife.60467)
Supplement: Figure 6—source data 1. [file elife-60467-fig6-data1.xlsx]

## Sheet: Sheet1
Figure 6-source data 1
Exact P-values for statistical analysis
		P-value
Panel A	Relative Srebp2 expression	0.714249
Panel J			P-value			P-value
	Qki-5 ChIP-qPCR	Hmgcs1	<0.0001		Hmgcr	<0.0001
	Srebp2 ChIP-qPCR	Hmgcs1	<0.0001		Hmgcr	<0.0001
	Pol II ChIP-qPCR	Hmgcs1	<0.0001		Hmgcr	<0.0001
