# Supplementary material for: Qki regulates myelinogenesis through Srebp2-dependent cholesterol biosynthesis
Source: eLife. 2021 May 4;10:e60467. doi: 10.7554/eLife.60467 (PMC8139834; doi:10.7554/eLife.60467)
Supplement: Figure 7—source data 1. [file elife-60467-fig7-data1.xlsx]

## Sheet: Sheet1
Figure 7-source data 1
Exact P-values for statistical analysis
			P-value
Panel D	Average occupancies of Srebp2		<0.0001
Panel E	Average occupancies of Pol II		<0.0001
Panel H	Srebp2 ChIP-qPCR	Hmgcs1	0.000338205
	Srebp2 ChIP-qPCR	Hmgcr	5.19952e-05
	Srebp2 ChIP-qPCR	Non-target	0.642909
